# Supplementary material for: Real-World Data of First 12-Months of Ofatumumab Treatment in Multiple Sclerosis Patients—A Multicenter Experience from Tertiary Referral Centers
Source: Medicina (Kaunas). 2025 Aug 31;61(9):1568. doi: 10.3390/medicina61091568 (PMC12472045; doi:10.3390/medicina61091568)
Supplement: Supplementary file 1 [file medicina-61-01568-s001.zip]

Archive with 1 entries (1 files):
- medicina-3833328-supplementary.pdf
